# Supplementary material for: Chromosome Xq23 is associated with lower atherogenic lipid concentrations and favorable cardiometabolic indices
Source: Nat Commun. 2021 Apr 12;12:2182. doi: 10.1038/s41467-021-22339-1 (PMC8042019; doi:10.1038/s41467-021-22339-1)
Supplement: Supplementary file 4 — Source Data [file 41467_2021_22339_MOESM4_ESM.xlsx]

## Sheet: Figure 1A
Ethnic_group	sex	N	Min.	1st Qu.	Median	Mean	3rd Qu.	Max.	SD
AFR	F	10799	104799	163772	168078	166242	170928	183814	7615.6
AFR	M	5632	52219	104979	111010	108468	114520	122163	8843.46
AI_AN	F	50	110013	115340	116933	125122	122474	169549	17610.5
ASN	F	2424	82030	114983	116328	116227	117719	127916	2872.88
ASN	M	2290	50682	84297	85595	85389	86755	120442	3304.62
EUR	F	18605	81110	115093	116664	116826	118297	172174	3359.97
EUR	M	10908	40017	80583	82204	81973	83636	119652	2981.84
HIS	F	7983	75092	121408	128883	133705	144534	176176	15356.2
HIS	M	5449	60398	84158	86943	89857	93490	120944	8713.12
SAM	F	716	89765	113948	115712	115864	117463	161192	3715.24
SAM	M	466	70494	83932	85620	85265	86984	93454	2785.47

## Sheet: Figure 1B
Ethnic_group	AF	values
EUR	AC 1	4184216
EUR	AC 2	1906348
EUR	AC 3	837106
EUR	AC 4 - MAF 0.001	504492
EUR	MAF 0.001 - 0.01	286031
EUR	MAF 0.01 - 0.05	90153
EUR	MAF 0.05 - 0.5	143132
AFR	AC 1	2486142
AFR	AC 2	1254541
AFR	AC 3	617323
AFR	AC 4 - MAF 0.001	394889
AFR	MAF 0.001 - 0.01	582193
AFR	MAF 0.01 - 0.05	259321
AFR	MAF 0.05 - 0.5	264797
HIS	AC 1	2244463
HIS	AC 2	1247027
HIS	AC 3	515462
HIS	AC 4 - MAF 0.001	318990
HIS	MAF 0.001 - 0.01	596892
HIS	MAF 0.01 - 0.05	202251
HIS	MAF 0.05 - 0.5	184932
ASN	AC 1	1009319
ASN	AC 2	690489
ASN	AC 3	281307
ASN	AC 4 - MAF 0.001	205640
ASN	MAF 0.001 - 0.01	320058
ASN	MAF 0.01 - 0.05	76023
ASN	MAF 0.05 - 0.5	120156
SAM	AC 1	217671
SAM	AC 2	94428
SAM	AC 3	50323
SAM	AC 4 - MAF 0.001	339806
SAM	MAF 0.001 - 0.01	167828
SAM	MAF 0.01 - 0.05	51560
SAM	MAF 0.05 - 0.5	120320
AI_AN	AC 1	241567
AI_AN	AC 2	70236
AI_AN	AC 3	35085
AI_AN	AC 4 - MAF 0.001	22534
AI_AN	MAF 0.001 - 0.01	241220
AI_AN	MAF 0.01 - 0.05	143445
AI_AN	MAF 0.05 - 0.5	159792

## Sheet: Figure 2
Outcome	Study	SNP	Reference	Effect Allele	BETA	SE	P
CAD	UK Biobank	rs5942634	A	T	-0.0256115	0.00851612	0.0026
CAD	HUNT	rs5942634	A	T	-0.028407	0.0167791	0.09
CAD	FinnGEN	rs5942634	A	T	-0.019	0.0118884	0.11
T2D	UK Biobank	rs5942634	A	T	-0.0346	0.00891	0.0001
T2D	HUNT	rs5942634	A	T	-0.0127925	0.0185039	0.489
T2D	FinnGEN	rs5942634	A	T	-0.022	0.01	0.028

## Sheet: Figure 3
tissue	gene	N1	Beta1	SE1
Adipose_Subcutaneous	ACSL4	264	0.0841439	0.0322019
Adipose_Subcutaneous	TMEM164	465	-0.173764	0.0211346
Adipose_Subcutaneous	AMMECR1	493	0.0547181	0.0303927
Adipose_Subcutaneous	RTL9	332	-0.0203175	0.0337667
Adipose_Subcutaneous	CHRDL1	674	1.10372	0.0112616
Adipose_Subcutaneous	PAK3	762	-0.0618705	0.0212359
Adipose_Subcutaneous	CAPN6	318	0.018392	0.0209856
Adipose_Subcutaneous	DCX	252	0.085349	0.0336657
